# Supplementary material for: Preferences for innovations in healthcare delivery models in the Swiss elderly population: a latent class, choice modelling study
Source: Eur J Public Health. 2024 Jan 18;34(2):260–6. doi: 10.1093/eurpub/ckae004 (PMC10990495; doi:10.1093/eurpub/ckae004)
Supplement: ckae004_Supplementary_Data [file ckae004_supplementary_data.zip]

Archive with 4 entries (3 files):
- ckae004_Supplementary_Data/
- ckae004_Supplementary_Data/ejph-2023-06-om-0339-File002.docx
- ckae004_Supplementary_Data/ejph-2023-06-om-0339-File003.pdf
- ckae004_Supplementary_Data/ejph-2023-06-om-0339-File004.pdf
